# Supplementary material for: Single-cell transcriptomic analysis reveals differential cell subpopulations and distinct phenotype transition in normal and dissected ascending aorta
Source: Mol Med. 2022 Dec 19;28:158. doi: 10.1186/s10020-022-00584-4 (PMC9764678; doi:10.1186/s10020-022-00584-4)
Supplement: Supplementary file 1 — Additional file 1. Supplementary Figure I. Eight cell types in aortic tissues from control and ATAD group revealed by scRNA-seq. A, intraoperative identified ATAD and resected ascending aortic tissues. B, After washing by sterile PBS to remove residual blood and thrombus, ATAD samples were stored in preserving buffer for scRNA-seq. C, t-SNE plot exhibited all 14 clusters and 8 cell types identified in this study. D, the proportion of each cell type in control and ATAD group. The dashed line showed the boundary to discriminate the dominance of each cell type in control or ATAD group. E, the heatmap of marker genes for each cluster. F, t-SNE plots to show the expressions of representative marker genes for each cell type. Supplementary Figure II. The composition of VSMCs subpopulations in each sample and characteristics for each cluster of VSMCs. A, integrative t-SNE plot displayed the composition of VSMCs subpopulations for each sample. VSMCs was not identified from ATAD 5. B-C, t-SNE and violin plots showed the expressions of other representative marker genes. D, heatmap to identify functional modules of genes distinctly expressed in subpopulations of VSMCs. E-J, GO analysis for genes distinctly expressed in subpopulations of VSMCs that was not shown in Fig.2. Supplementary Figure III. The composition of FBs subpopulations in each sample and features for each cluster of FBs. A, integrative t-SNE plot showed the composition of each subpopulation of FBs in each sample. B-C, t-SNE and violin plots revealed the expression of other representative marker genes for subpopulations of FBs. D, heatmap to identify functional modules of genes distinctly expressed in subpopulations of FBs. E-F, GO analysis for genes distinctly expressed in subpopulations of FBs that was not shown in Fig.3. Supplementary Figure IV. The composition of ECs subpopulations in each sample and characteristics for each cluster of ECs. A, integrative t-SNE plot showed the composition of each subpopulation [file 10020_2022_584_MOESM1_ESM.zip]

Archive with 17 entries (17 files):
- Supplementary Figure  X.tif
- Supplementary figure I.tif
- Supplementary figure II.tif
- Supplementary figure III.tif
- Supplementary figure IV.tif
- Supplementary figure IX.tif
- Supplementary figure V.tif
- Supplementary figure VI.tif
- Supplementary figure VII.tif
- Supplementary figure VIII.tif
- Supplementary figure XI.tif
- Supplementary figure XII.tif
- Supplementary figure XIII.tif
- Supplementary figure XIV.tif
- Supplementary figure XV.tif
- supplementary files.rar
- Supplementary materials-R.docx
